# Supplementary material for: Phylosymbiotic Structures of the Microbiota in Mollitrichosiphum tenuicorpus (Hemiptera: Aphididae: Greenideinae)
Source: Microb Ecol. 2021 Aug 13;84(1):227–39. doi: 10.1007/s00248-021-01830-8 (PMC9250915; doi:10.1007/s00248-021-01830-8)
Supplement: Supplementary file 2 — Supplementary file2 (XLS 71 KB) [file 248_2021_1830_MOESM2_ESM.xls]

## Sheet: a. bacterial OTUs
Table S2. OTU tables of bacterial (a), symbiont (b) and secondary symbiont communities (c).
OTU ID	Taxonomy	13361	14421	14537	18614	18892	19242	19521	20530	20938	22152	22155	24067	26029	26906	15381	18506	22161	22166	24074	26270	26892	27273	31380	38234	39115	39171
OTU_1	k: Bacteria, p: Proteobacteria, c: Gammaproteobacteria, o: Enterobacteriales, f: Enterobacteriaceae, g: Buchnera	49636	50854	41157	50600	53584	50062	51478	46193	53699	53904	54100	52916	50813	48661	14186	46472	33804	37165	45641	42090	46040	43344	34537	41749	28305	39567
OTU_10	k: Bacteria, p: Proteobacteria, c: Gammaproteobacteria, o: Enterobacteriales, f: Enterobacteriaceae	316	576	247	12	6	7	1	11	300	311	215	217	573	8	0	0	0	0	0	0	0	0	0	0	0	0
OTU_101	k: Bacteria, p: Actinobacteria, c: unidentified_Actinobacteria, o: Streptosporangiales, f: Thermomonosporaceae, g: Actinocorallia, s: Actinocorallia_libanotica	0	0	0	0	0	0	0	0	0	0	0	0	0	0	0	0	0	0	0	0	0	0	0	0	0	112
OTU_102	k: Bacteria, p: Deinococcus-Thermus, c: Deinococci, o: Deinococcales, f: Deinococcaceae, g: Deinococcus, s: Deinococcus_geothermalis	0	0	1	0	0	0	0	0	0	0	0	0	0	0	0	50	4	4	21	3	1	0	103	0	2	1
OTU_1057	k: Bacteria, p: Proteobacteria, c: Gammaproteobacteria, o: Enterobacteriales, f: Enterobacteriaceae, g: Arsenophonus	0	0	0	0	0	0	7	0	0	0	0	0	1	0	187	31	30	73	32	210	56	35	36	30	654	35
OTU_109	k: Bacteria, p: Proteobacteria, c: Gammaproteobacteria, o: Pseudomonadales, f: Moraxellaceae, g: Moraxella	0	0	0	0	0	0	0	0	0	0	0	0	0	0	0	0	91	0	7	0	0	0	0	0	0	1
OTU_11	k: Bacteria, p: Proteobacteria, c: Gammaproteobacteria, o: Enterobacteriales, f: Enterobacteriaceae, g: Arsenophonus	52	39	27	47	42	49	122	55	39	59	17	32	56	18	5290	291	403	734	274	5353	808	266	308	482	14999	293
OTU_114	k: Bacteria, p: Bacteroidetes, c: Bacteroidia, o: Bacteroidales, f: Bacteroidales_S24-7_group	0	0	0	0	0	0	0	0	0	0	0	0	0	0	3	26	16	16	14	4	20	2	2	4	0	6
OTU_117	k: Bacteria, p: Bacteroidetes, c: Bacteroidia, o: Bacteroidales, f: Prevotellaceae, g: Prevotella_9	0	1	0	0	0	0	0	0	0	0	0	0	0	0	28	35	7	7	5	358	11	9	5	31	26	12
OTU_1181	k: Bacteria, p: Proteobacteria, c: Gammaproteobacteria, o: Enterobacteriales, f: Enterobacteriaceae, g: Arsenophonus	0	0	0	1	0	0	2	0	0	0	0	0	1	0	168	40	65	153	43	235	78	39	45	74	845	47
OTU_12	k: Bacteria, p: Proteobacteria, c: Gammaproteobacteria, o: Enterobacteriales, f: Yersiniaceae, g: Fukatsuia	0	0	0	0	0	70	4	6	0	0	0	0	0	0	0	0	0	0	0	0	0	0	0	0	0	0
OTU_120	k: Bacteria, p: Firmicutes, c: Bacilli, o: Bacillales, f: Bacillaceae, g: Bacillus, s: Bacillus_velezensis	0	0	0	47	0	0	0	0	0	0	10	0	0	13	14	0	1	0	2	0	0	0	0	0	0	0
OTU_1200	k: Bacteria, p: Proteobacteria, c: Gammaproteobacteria, o: Enterobacteriales, f: Enterobacteriaceae	0	0	0	0	0	0	0	0	0	0	0	0	0	0	6	8	13	7	15	8	15	0	0	5	0	0
OTU_121	k: Bacteria, p: Proteobacteria, c: Alphaproteobacteria, o: Sphingomonadales, f: Sphingomonadaceae, g: Novosphingobium, s: Novosphingobium_aromaticivorans	0	0	0	1	2	0	86	1	1	0	1	0	0	0	0	3	1	0	0	0	1	0	1	0	1	1
OTU_124	k: Bacteria, p: Firmicutes, c: Negativicutes, o: Selenomonadales, f: Veillonellaceae, g: Veillonella	0	0	1	1	0	0	0	0	0	0	0	0	8	0	2	29	15	21	7	42	50	8	85	17	19	18
OTU_125	k: Bacteria, p: Fusobacteria, c: Fusobacteriia, o: Fusobacteriales, f: Fusobacteriaceae, g: Fusobacterium, s: Fusobacterium_periodonticum	0	0	1	0	0	0	0	0	0	0	0	0	1	0	19	55	12	11	12	3	3	9	14	8	30	15
OTU_128	k: Bacteria, p: Proteobacteria, c: Betaproteobacteria, o: Neisseriales, f: Neisseriaceae	0	0	0	0	0	0	0	0	0	0	0	0	0	0	28	2	67	23	22	28	29	4	1	20	4	5
OTU_13	k: Bacteria, p: Proteobacteria, c: Gammaproteobacteria, o: Enterobacteriales, f: Enterobacteriaceae, g: Hamiltonella, s: Hamiltonella_defensa	102	113	10291	219	73	72	0	75	1	1	0	251	0	137	0	0	0	0	0	0	0	0	0	0	0	0
OTU_133	k: Bacteria, p: Proteobacteria, c: Gammaproteobacteria, o: Enterobacteriales, f: Enterobacteriaceae	0	1	0	0	2	0	2	1	0	1	0	0	0	3	40	40	110	171	64	91	59	119	169	148	80	89
OTU_134	k: Bacteria, p: Firmicutes, c: Clostridia, o: Clostridiales, f: Ruminococcaceae, g: Ruminococcaceae_UCG-005	15	12	0	3	0	1	61	8	27	2	2	1	8	31	0	0	1	0	2	0	0	0	0	0	0	0
OTU_1342	k: Bacteria, p: Deinococcus-Thermus, c: Deinococci, o: Thermales, f: Thermaceae, g: Meiothermus, s: Meiothermus_silvanus	0	0	0	0	0	0	0	0	0	0	0	0	0	0	0	21	2	76	12	0	1	1	17	2	2	2
OTU_135	k: Bacteria, p: Firmicutes, c: Clostridia, o: Clostridiales, f: Lachnospiraceae	8	5	0	1	1	1	29	3	8	1	3	1	0	5	4	1	1	2	2	6	1	1	0	0	4	2
OTU_136	k: Bacteria	0	0	0	0	0	0	0	0	0	0	0	0	0	0	83	1	1	0	0	0	0	0	0	0	0	0
OTU_140	k: Bacteria, p: Bacteroidetes, c: Bacteroidia, o: Bacteroidales, f: Bacteroidaceae, g: Bacteroides, s: Bacteroides_vulgatus	0	0	0	0	0	0	0	0	0	0	0	0	0	0	10	16	4	3	9	19	11	3	3	13	26	5
OTU_143	k: Bacteria, p: Proteobacteria, c: Epsilonproteobacteria, o: Campylobacterales, f: Campylobacteraceae, g: Campylobacter, s: Campylobacter_showae	0	0	0	0	0	0	0	0	0	0	0	0	0	0	8	18	26	12	7	1	2	2	4	6	3	2
OTU_146	k: Bacteria, p: Firmicutes, c: Bacilli, o: Lactobacillales, f: Enterococcaceae, g: Enterococcus, s: Enterococcus_durans	0	0	0	0	2	0	0	0	0	0	10	0	0	0	13	24	5	8	11	13	8	2	3	3	2	11
OTU_15	k: Bacteria, p: Proteobacteria, c: Gammaproteobacteria, o: Enterobacteriales, f: Enterobacteriaceae, g: Arsenophonus	40	44	39	39	2	23	17	0	0	0	0	0	0	37	1	0	0	0	0	1	0	0	0	0	2	0
OTU_1546	k: Bacteria, p: Proteobacteria, c: Gammaproteobacteria, o: Pseudomonadales, f: Moraxellaceae, g: Acinetobacter	0	0	1	1	0	0	0	0	0	0	43	0	60	1	0	1	0	0	0	0	0	0	0	0	3	0
OTU_1593	k: Bacteria, p: Proteobacteria, c: Gammaproteobacteria, o: Enterobacteriales, f: Enterobacteriaceae, g: Buchnera	4	6	4	12	2	4	13	2	5	3	0	3	3	14	0	0	0	0	0	0	0	0	0	0	0	0
OTU_16	k: Bacteria, p: Proteobacteria, c: Gammaproteobacteria, o: Enterobacteriales, f: Enterobacteriaceae, g: Serratia	103	147	111	50	36	39	0	52	133	0	0	0	0	0	0	0	0	0	0	0	0	0	0	0	0	0
OTU_162	k: Bacteria, p: Bacteroidetes, c: Bacteroidia, o: Bacteroidales, f: Prevotellaceae, g: Prevotella_7, s: Prevotella_melaninogenica	0	0	1	0	0	0	0	0	0	0	0	0	0	0	1	16	11	14	12	2	6	3	17	9	0	2
OTU_1729	k: Bacteria, p: Proteobacteria, c: Gammaproteobacteria, o: Enterobacteriales, f: Enterobacteriaceae, g: Buchnera	1133	1328	1033	911	964	998	1601	863	55	66	69	57	2825	66	27152	1078	1061	1139	1063	75	1134	1120	1014	82	866	1078
OTU_1746	k: Bacteria, p: Proteobacteria, c: Gammaproteobacteria, o: Enterobacteriales, f: Yersiniaceae, g: Fukatsuia	0	0	0	0	0	1	143	0	0	0	0	0	0	0	0	0	0	0	0	0	0	0	0	0	0	0
OTU_175	k: Bacteria, p: Proteobacteria, c: Betaproteobacteria, o: Burkholderiales, f: Comamonadaceae	0	0	0	0	1	0	134	1	0	1	0	0	0	0	0	1	0	0	0	0	0	0	0	0	0	0
OTU_18	k: Bacteria, p: Proteobacteria, c: Gammaproteobacteria, o: Enterobacteriales, f: Enterobacteriaceae, g: Arsenophonus	9	63	30	0	1	1	0	0	12	11	22	28	29	0	0	0	0	0	0	0	0	0	0	0	0	0
OTU_19	k: Bacteria, p: Bacteroidetes, c: Flavobacteriia, o: Flavobacteriales, f: Blattabacteriaceae	0	0	0	3	2	3	2	690	2	1	2	2	1	0	34	55	71	32	25	0	44	20	38	0	61	3125
OTU_2	k: Bacteria, p: Proteobacteria, c: Gammaproteobacteria, o: Enterobacteriales, f: Enterobacteriaceae, g: Serratia, s: Serratia_symbiotica	226	265	235	82	97	56	177	1	1	0	3	1	3	54	2	37	1	2	2	0	1	2	1	0	0	1
OTU_20	k: Bacteria, p: Proteobacteria, c: Gammaproteobacteria, o: Enterobacteriales, f: Enterobacteriaceae	0	0	0	1	0	0	325	0	0	0	0	0	0	1	1	1	0	0	0	0	0	0	1	1	1	1
OTU_2028	k: Bacteria, p: Proteobacteria, c: Gammaproteobacteria, o: Enterobacteriales, f: Enterobacteriaceae	2	0	1	1	1	1	14	1	2	4	3	3	1	5	16	33	20	54	36	20	29	36	88	19	32	70
OTU_203	k: Bacteria, p: Proteobacteria, c: Gammaproteobacteria, o: Pseudomonadales, f: Pseudomonadaceae, g: Pseudomonas, s: Pseudomonas_aeruginosa	0	0	1	1	0	0	0	0	0	0	0	0	7	1	3	0	0	3	0	1	2	29	8	2	9	11
OTU_205	k: Bacteria, p: Proteobacteria, c: Gammaproteobacteria, o: Xanthomonadales, f: Xanthomonadaceae, g: Stenotrophomonas, s: [Pseudomonas]_geniculata	0	0	0	4	1	0	0	0	0	0	3	0	17	1	3	36	1	1	3	1	2	1	1	1	3	2
OTU_2100	k: Bacteria, p: Proteobacteria, c: Gammaproteobacteria, o: Orbales, f: Orbaceae, g: Serratia, s: Serratia_symbiotica	0	36	11	0	7	9	2	0	0	0	12	6	4	0	0	0	0	0	0	0	0	0	0	0	0	0
OTU_22	k: Bacteria, p: Proteobacteria, c: Gammaproteobacteria, o: Enterobacteriales, f: Enterobacteriaceae, g: Pantoea, s: Enterobacter_ludwigii	0	0	0	79	1	0	0	1	1	1	1	1	13	35	0	2	0	0	1	1	2	0	0	2	50	90
OTU_2215	k: Bacteria, p: Proteobacteria, c: Gammaproteobacteria, o: Enterobacteriales, f: Enterobacteriaceae, g: Buchnera	992	1407	1061	171	193	185	5	3177	732	12	10	11	8	10	1	3	3	2	5	3	3	3	3	1	1	4
OTU_23	k: Bacteria, p: Proteobacteria, c: Gammaproteobacteria, o: Enterobacteriales, f: Enterobacteriaceae	104	41	63	36	38	35	84	23	20	48	73	144	112	130	48	195	80	193	203	88	118	124	293	81	130	295
OTU_24	k: Bacteria, p: Proteobacteria, c: Alphaproteobacteria, o: Rickettsiales, f: Anaplasmataceae, g: Wolbachia	5	15	16	18	5	10	1	6	16	0	0	0	202	2	0	0	0	0	0	0	0	0	0	0	0	0
OTU_2409	k: Bacteria, p: Proteobacteria, c: Gammaproteobacteria, o: Enterobacteriales, f: Enterobacteriaceae, g: Raoultella	0	0	0	0	0	0	0	0	0	0	0	0	0	0	7	4	10	2	17	1	2	24	3	2	2	2
OTU_244	k: Bacteria	0	0	0	0	0	0	0	0	0	0	0	0	0	0	3	0	15	4	7	8	3	1	2	13	20	0
OTU_2549	k: Bacteria, p: Bacteroidetes, c: Bacteroidia, o: Bacteroidales, f: Prevotellaceae, g: Prevotella_9	0	0	0	0	0	0	0	0	0	0	0	0	0	0	13	15	3	9	4	68	7	4	3	6	9	4
OTU_255	k: Bacteria, p: Proteobacteria, c: Gammaproteobacteria, o: Enterobacteriales, f: Enterobacteriaceae, g: Citrobacter	0	0	0	3	0	0	0	0	0	0	1	0	0	1	21	7	31	5	34	1	3	50	16	4	4	2
OTU_257	k: Bacteria, p: Bacteroidetes, c: Bacteroidia, o: Bacteroidales, f: Porphyromonadaceae, g: Porphyromonas	0	0	0	0	0	0	0	0	0	0	0	0	1	0	4	5	11	0	2	7	20	6	6	1	4	8
OTU_263	k: Bacteria, p: Proteobacteria, c: Gammaproteobacteria, o: Pseudomonadales, f: Moraxellaceae, g: Acinetobacter, s: Acinetobacter_johnsonii	0	1	1	13	1	5	1	0	0	0	0	0	4	3	7	22	3	2	3	1	1	3	2	0	3	2
OTU_29	k: Bacteria	0	0	0	0	0	0	0	0	0	0	0	0	0	0	25	42	123	22	298	307	472	38	48	89	138	57
OTU_2906	k: Bacteria, p: Proteobacteria, c: Gammaproteobacteria, o: Enterobacteriales, f: Enterobacteriaceae, g: Buchnera	43	43	45	41	50	40	49	46	51	51	54	48	49	51	6	37	31	27	43	40	33	38	26	38	24	37
OTU_3	k: Bacteria, p: Proteobacteria, c: Alphaproteobacteria, o: Rickettsiales, f: Rickettsiaceae, g: Rickettsia	10	170	51	878	15	904	383	2886	10	22	80	42	192	351	0	0	0	0	0	0	0	0	0	0	0	0
OTU_305	k: Bacteria, p: Proteobacteria, c: Gammaproteobacteria, o: Enterobacteriales, f: Enterobacteriaceae, g: Arsenophonus	12	15	13	13	9	9	13	7	0	0	0	0	25	1	3128	93	148	143	98	0	101	102	118	1	129	107
OTU_31	k: Bacteria, p: Deinococcus-Thermus, c: Deinococci, o: Thermales, f: Thermaceae, g: Meiothermus, s: Meiothermus_silvanus	0	0	2	1	0	0	0	0	0	0	0	0	3	4	2	156	8	629	58	4	8	1	157	9	4	2
OTU_3209	k: Bacteria, p: Proteobacteria, c: Gammaproteobacteria, o: Enterobacteriales, f: Enterobacteriaceae	0	0	0	4	0	0	0	0	0	0	0	0	0	1	19	3	19	6	2	3	7	2	19	6	11	12
OTU_3218	k: Bacteria, p: Proteobacteria, c: Gammaproteobacteria, o: Enterobacteriales, f: Enterobacteriaceae, g: Arsenophonus	0	0	0	0	0	0	2	3	0	0	0	0	0	1	26	19	28	70	12	117	33	16	18	21	418	21
OTU_33	k: Bacteria, p: Firmicutes, c: Bacilli, o: Bacillales, f: Bacillaceae, g: Anoxybacillus	1	0	1	0	0	0	0	0	0	0	0	0	0	0	5	73	15	60	22	7	9	4	962	7	6	8
OTU_34	k: Bacteria, p: Firmicutes, c: Bacilli, o: Lactobacillales, f: Streptococcaceae, g: Streptococcus	1	0	5	5	2	0	1	1	0	0	42	0	13	2	34	19	63	120	22	39	61	39	125	78	14	102
OTU_35	k: Bacteria, p: Firmicutes, c: Clostridia, o: Clostridiales, f: Lachnospiraceae	16	20	13	17	17	21	2	16	19	0	0	0	0	8	1	2	0	1	4	1	0	0	0	0	2	0
OTU_3561	k: Bacteria, p: Proteobacteria, c: Gammaproteobacteria, o: Enterobacteriales, f: Enterobacteriaceae, g: Arsenophonus	3125	59	263	44	30	35	10	32	41	187	10	1702	48	81	158	132	247	242	3414	1	167	136	174	3	178	162
OTU_36	k: Bacteria, p: Proteobacteria, c: Betaproteobacteria, o: Neisseriales, f: Neisseriaceae, g: Neisseria, s: Neisseria_flavescens	0	0	0	0	0	0	0	0	0	0	0	0	0	0	326	30	220	117	69	394	389	99	14	103	233	39
OTU_3674	k: Bacteria, p: Proteobacteria, c: Gammaproteobacteria, o: Enterobacteriales, f: Enterobacteriaceae, g: Buchnera	59	70	49	52	57	70	51	64	51	66	55	62	60	62	31	60	41	43	54	51	49	54	50	43	29	47
OTU_3730	k: Bacteria, p: Proteobacteria, c: Gammaproteobacteria, o: Enterobacteriales, f: Enterobacteriaceae, g: Arsenophonus	2	1	1	1	3	6	7	1	2	4	1	2	2	7	141	28	55	57	34	25	38	37	46	45	32	40
OTU_376	k: Bacteria, p: Proteobacteria, c: Gammaproteobacteria, o: Pasteurellales, f: Pasteurellaceae, g: Aggregatibacter, s: Aggregatibacter_aphrophilus	0	0	0	0	0	0	0	0	0	0	0	0	0	0	110	5	32	25	10	6	10	11	12	22	10	0
OTU_3875	k: Bacteria, p: Firmicutes, c: Clostridia, o: Clostridiales, f: Ruminococcaceae, g: Ruminococcaceae_UCG-005	8	6	1	2	1	1	29	5	17	2	4	1	3	24	0	0	0	0	1	0	0	0	0	0	0	0
OTU_4	k: Bacteria, p: Proteobacteria, c: Gammaproteobacteria, o: Enterobacteriales, f: Enterobacteriaceae, g: Arsenophonus	366	973	1554	849	554	3583	487	482	751	1395	1365	567	448	3666	2005	4299	16726	13635	2055	4522	4726	5706	7977	11831	6028	6033
OTU_40	k: Bacteria, p: Proteobacteria, c: Gammaproteobacteria, o: Pseudomonadales, f: Pseudomonadaceae, g: Pseudomonas, s: bacterium_endosymbiont_of_Onthophagus_Taurus	0	0	0	0	0	0	0	0	0	0	0	0	0	0	331	11	96	75	2	3	5	35	68	56	10	5
OTU_43	k: Bacteria, p: Proteobacteria, c: Gammaproteobacteria, o: Pasteurellales, f: Pasteurellaceae, g: Haemophilus, s: Haemophilus_parainfluenzae	0	0	0	2	0	1	0	0	0	0	0	0	18	0	27	54	159	86	39	67	73	64	31	71	56	129
OTU_45	k: Bacteria, p: Firmicutes, c: Bacilli, o: Bacillales, f: Bacillaceae	0	0	0	0	0	0	0	0	0	0	0	0	0	0	57	36	19	6	79	38	122	6	14	53	14	21
OTU_48	k: Bacteria, p: Proteobacteria, c: Gammaproteobacteria, o: Enterobacteriales, f: Enterobacteriaceae	0	0	0	1	1	1	1	0	0	0	5	0	1	0	3	59	2	1	16	0	2	1	1	1	3	2
OTU_5	k: Bacteria, p: Proteobacteria, c: Gammaproteobacteria, o: Orbales, f: Orbaceae, g: Gilliamella, s: Serratia_symbiotica	2	2	2	1014	483	1	1	2	0	0	0	0	1	396	0	0	0	0	0	0	0	0	0	0	0	0
OTU_51	k: Bacteria, p: Actinobacteria, c: unidentified_Actinobacteria, o: Propionibacteriales, f: Propionibacteriaceae, g: Propionibacterium	1	0	3	1	1	0	1	1	0	1	1	0	10	0	8	41	2	1	14	2	4	1	3	1	2	4
OTU_532	k: Bacteria, p: Proteobacteria, c: Gammaproteobacteria, o: Enterobacteriales, f: Enterobacteriaceae	0	0	0	0	0	0	2	0	0	0	0	0	0	0	40	3	5	16	5	53	14	4	3	9	94	4
OTU_54	k: Bacteria, p: Proteobacteria, c: Betaproteobacteria, o: Neisseriales, f: Neisseriaceae, g: Neisseria	0	0	0	0	1	0	0	0	0	0	0	0	6	0	112	24	628	76	160	176	176	49	135	69	23	310
OTU_55	k: Bacteria, p: Actinobacteria, c: Rubrobacteria, o: Rubrobacterales, f: Rubrobacteriaceae, g: Rubrobacter	0	0	0	0	0	0	0	0	0	0	0	0	0	0	11	75	12	8	82	27	24	3	14	9	8	11
OTU_56	k: Bacteria, p: Proteobacteria, c: Gammaproteobacteria, o: Pasteurellales, f: Pasteurellaceae, g: Aggregatibacter	1	0	0	2	0	0	0	0	0	0	0	0	3	1	49	27	188	33	84	4	5	5	1	33	36	2
OTU_58	k: Bacteria, p: Proteobacteria, c: Gammaproteobacteria, o: Pasteurellales, f: Pasteurellaceae, g: Actinobacillus, s: Haemophilus_parahaemolyticus	0	2	2	1	0	0	0	1	0	0	0	0	18	0	14	12	89	51	6	27	26	50	32	38	4	20
OTU_585	k: Bacteria, p: Proteobacteria, c: Gammaproteobacteria, o: Enterobacteriales, f: Enterobacteriaceae	0	0	0	1	0	0	0	0	0	0	0	0	0	0	10	9	58	64	9	12	13	24	48	44	27	16
OTU_59	k: Bacteria, p: Proteobacteria	0	0	0	0	0	0	0	0	0	0	0	0	0	0	0	0	0	45	107	41	17	3	23	80	17	2
OTU_6	k: Bacteria, p: Proteobacteria, c: Alphaproteobacteria, o: Rickettsiales, f: Anaplasmataceae, g: Wolbachia	30	51	65	104	22	105	329	80	13	19	10	34	20	370	1274	202	253	321	195	861	480	2273	8948	291	302	3603
OTU_60	k: Bacteria, p: Tenericutes, c: Mollicutes, o: Entomoplasmatales, f: Spiroplasmataceae, g: Spiroplasma	0	0	0	0	0	0	0	0	0	0	0	0	0	0	15	35	63	20	46	0	2	48	52	9	2	18
OTU_605	k: Bacteria, p: Proteobacteria, c: Gammaproteobacteria, o: Enterobacteriales, f: Enterobacteriaceae, g: Buchnera	33	38	26	25	33	31	36	27	21	30	31	36	28	25	3	27	18	23	23	25	29	27	18	27	19	21
OTU_63	k: Bacteria, p: Proteobacteria, c: Gammaproteobacteria, o: Enterobacteriales, f: Enterobacteriaceae	0	0	0	0	0	0	0	0	0	0	0	0	0	0	148	192	79	2	13	8	20	8	2	0	7	4
OTU_65	k: Bacteria, p: Proteobacteria, c: Gammaproteobacteria, o: Enterobacteriales, f: Enterobacteriaceae	0	0	0	0	0	0	0	0	0	0	0	0	0	0	78	68	80	75	35	53	129	15	77	50	53	98
OTU_67	k: Bacteria, p: Actinobacteria, c: unidentified_Actinobacteria, o: Bifidobacteriales, f: Bifidobacteriaceae, g: Bifidobacterium, s: Bifidobacterium_pseudocatenulatum	0	0	0	0	0	0	0	0	0	0	0	0	8	0	2	0	1	1	1	1	2	0	1	11	51	1
OTU_68	k: Bacteria, p: Proteobacteria	0	0	0	0	0	0	0	0	0	0	0	0	0	0	0	0	0	35	94	35	17	3	16	64	8	2
OTU_7	k: Bacteria, p: Proteobacteria, c: Gammaproteobacteria, o: Enterobacteriales, f: Enterobacteriaceae	0	51	22	44	2	9	63	21	0	0	14	10	7	27	0	0	0	0	0	0	0	0	0	0	1	0
OTU_70	k: Bacteria, p: Proteobacteria, c: Alphaproteobacteria, o: Caulobacterales, f: Caulobacteraceae, g: Brevundimonas, s: Brevundimonas_diminuta	1	0	3	1	0	2	0	0	0	0	30	0	65	1	0	2	0	0	0	0	1	0	0	0	0	0
OTU_71	k: Bacteria, p: Proteobacteria, c: Alphaproteobacteria, o: Rickettsiales, f: Mitochondria	0	0	0	0	0	0	0	0	0	0	0	1	0	0	0	2	6	2	1	1	0	286	1	0	1	1
OTU_74	k: Bacteria, p: Tenericutes, c: Mollicutes, o: Entomoplasmatales, f: Spiroplasmataceae, g: Spiroplasma	0	0	0	0	0	0	0	0	0	0	0	0	0	0	43	14	62	15	39	7	20	10	8	8	16	31
OTU_75	k: Bacteria, p: Firmicutes, c: Clostridia, o: Clostridiales, f: Ruminococcaceae, g: Ruminococcaceae_UCG-014	0	0	0	0	0	0	0	0	0	0	0	0	9	0	3	2	107	3	3	23	27	1	1	3	1	3
OTU_77	k: Bacteria	0	0	0	0	0	0	0	0	0	0	0	0	0	0	0	0	0	0	0	0	0	0	0	0	141	1
OTU_79	k: Bacteria	0	0	0	0	0	0	0	0	0	0	0	0	0	0	0	0	0	0	0	0	0	0	0	0	141	0
OTU_8	k: Bacteria, p: Proteobacteria, c: Gammaproteobacteria, o: Enterobacteriales, f: Enterobacteriaceae, g: Escherichia-Shigella, s: Escherichia_coli	1	2	4	5	2	4	16	1561	340	360	24	404	384	1322	45	251	48	43	564	14	47	42	38	8	88	23
OTU_81	k: Bacteria, p: Firmicutes, c: Clostridia, o: Clostridiales, f: Ruminococcaceae, g: Faecalibacterium	0	0	0	0	0	0	2	0	0	0	2	0	0	0	35	10	10	4	7	81	20	8	6	14	161	10
OTU_82	k: Bacteria	0	0	0	0	0	0	1	0	0	0	0	0	0	0	0	7	14	2	2	3	58	1	8	10	2	0
OTU_827	k: Bacteria, p: Proteobacteria, c: Gammaproteobacteria, o: Pasteurellales, f: Pasteurellaceae, g: Haemophilus	0	0	0	0	0	0	0	0	0	0	0	0	1	0	0	3	2	30	0	5	5	3	3	18	3	3
OTU_86	k: Bacteria, p: Firmicutes, c: Clostridia, o: Clostridiales, f: Lachnospiraceae, g: [Eubacterium]_rectale_group	6	5	1	3	1	1	5	2	7	1	1	0	0	3	11	6	3	5	5	40	11	3	3	3	48	3
OTU_89	k: Bacteria	0	0	0	0	0	0	0	0	0	0	0	0	0	0	0	137	2	0	0	0	0	0	0	0	0	0
OTU_9	k: Bacteria, p: Proteobacteria, c: Gammaproteobacteria, o: Enterobacteriales, f: Enterobacteriaceae	2	1	1	755	6	2	1	1	2	1	0	1	1	651	0	0	0	0	0	0	0	0	0	0	0	0
OTU_91	k: Bacteria, p: Proteobacteria, c: Gammaproteobacteria, o: Pasteurellales, f: Pasteurellaceae, g: Haemophilus, s: Haemophilus_influenzae	0	0	5	0	0	0	0	0	1	0	0	0	33	1	1	10	19	61	7	13	21	10	16	45	22	6
OTU_94	k: Bacteria, p: Firmicutes, c: Bacilli, o: Bacillales, f: Planococcaceae, g: Planococcus, s: Planococcus_rifietoensis	0	0	0	0	0	0	0	0	0	0	0	0	0	0	0	1	134	0	1	0	0	0	0	0	0	0
OTU_96	k: Bacteria, p: Firmicutes, c: Clostridia, o: Clostridiales, f: Ruminococcaceae, g: Ruminiclostridium_9	2	11	2	4	4	1	0	4	5	0	0	0	0	14	2	8	2	1	4	0	0	3	3	1	0	3

## Sheet: b. symbiont OTUs
Table S2. OTU tables of bacterial (a), symbiont (b) and secondary symbiont communities (c).
OTU ID	Taxonomy	13361	14421	14537	18614	18892	19242	19521	20530	20938	22152	22155	24067	26029	26906	15381	18506	22161	22166	24074	26270	26892	27273	31380	38234	39115	39171
OTU_1	k: Bacteria, p: Proteobacteria, c: Gammaproteobacteria, o: Enterobacteriales, f: Enterobacteriaceae, g: Buchnera	49636	50854	41157	50600	53584	50062	51478	46193	53699	53904	54100	52916	50813	48661	14186	46472	33804	37165	45641	42090	46040	43344	34537	41749	28305	39567
OTU_1057	k: Bacteria, p: Proteobacteria, c: Gammaproteobacteria, o: Enterobacteriales, f: Enterobacteriaceae, g: Arsenophonus	0	0	0	0	0	0	7	0	0	0	0	0	1	0	187	31	30	73	32	210	56	35	36	30	654	35
OTU_11	k: Bacteria, p: Proteobacteria, c: Gammaproteobacteria, o: Enterobacteriales, f: Enterobacteriaceae, g: Arsenophonus	52	39	27	47	42	49	122	55	39	59	17	32	56	18	5290	291	403	734	274	5353	808	266	308	482	14999	293
OTU_1181	k: Bacteria, p: Proteobacteria, c: Gammaproteobacteria, o: Enterobacteriales, f: Enterobacteriaceae, g: Arsenophonus	0	0	0	1	0	0	2	0	0	0	0	0	1	0	168	40	65	153	43	235	78	39	45	74	845	47
OTU_12	k: Bacteria, p: Proteobacteria, c: Gammaproteobacteria, o: Enterobacteriales, f: Yersiniaceae, g: Fukatsuia	0	0	0	0	0	70	4	6	0	0	0	0	0	0	0	0	0	0	0	0	0	0	0	0	0	0
OTU_13	k: Bacteria, p: Proteobacteria, c: Gammaproteobacteria, o: Enterobacteriales, f: Enterobacteriaceae, g: Hamiltonella, s: Hamiltonella_defensa	102	113	10291	219	73	72	0	75	1	1	0	251	0	137	0	0	0	0	0	0	0	0	0	0	0	0
OTU_15	k: Bacteria, p: Proteobacteria, c: Gammaproteobacteria, o: Enterobacteriales, f: Enterobacteriaceae, g: Arsenophonus	40	44	39	39	2	23	17	0	0	0	0	0	0	37	1	0	0	0	0	1	0	0	0	0	2	0
OTU_1593	k: Bacteria, p: Proteobacteria, c: Gammaproteobacteria, o: Enterobacteriales, f: Enterobacteriaceae, g: Buchnera	4	6	4	12	2	4	13	2	5	3	0	3	3	14	0	0	0	0	0	0	0	0	0	0	0	0
OTU_16	k: Bacteria, p: Proteobacteria, c: Gammaproteobacteria, o: Enterobacteriales, f: Enterobacteriaceae, g: Serratia	103	147	111	50	36	39	0	52	133	0	0	0	0	0	0	0	0	0	0	0	0	0	0	0	0	0
OTU_1729	k: Bacteria, p: Proteobacteria, c: Gammaproteobacteria, o: Enterobacteriales, f: Enterobacteriaceae, g: Buchnera	1133	1328	1033	911	964	998	1601	863	55	66	69	57	2825	66	27152	1078	1061	1139	1063	75	1134	1120	1014	82	866	1078
OTU_1746	k: Bacteria, p: Proteobacteria, c: Gammaproteobacteria, o: Enterobacteriales, f: Yersiniaceae, g: Fukatsuia	0	0	0	0	0	1	143	0	0	0	0	0	0	0	0	0	0	0	0	0	0	0	0	0	0	0
OTU_18	k: Bacteria, p: Proteobacteria, c: Gammaproteobacteria, o: Enterobacteriales, f: Enterobacteriaceae, g: Arsenophonus	9	63	30	0	1	1	0	0	12	11	22	28	29	0	0	0	0	0	0	0	0	0	0	0	0	0
OTU_2	k: Bacteria, p: Proteobacteria, c: Gammaproteobacteria, o: Enterobacteriales, f: Enterobacteriaceae, g: Serratia, s: Serratia_symbiotica	226	265	235	82	97	56	177	1	1	0	3	1	3	54	2	37	1	2	2	0	1	2	1	0	0	1
OTU_2100	k: Bacteria, p: Proteobacteria, c: Gammaproteobacteria, o: Orbales, f: Orbaceae, g: Serratia, s: Serratia_symbiotica	0	36	11	0	7	9	2	0	0	0	12	6	4	0	0	0	0	0	0	0	0	0	0	0	0	0
OTU_2215	k: Bacteria, p: Proteobacteria, c: Gammaproteobacteria, o: Enterobacteriales, f: Enterobacteriaceae, g: Buchnera	992	1407	1061	171	193	185	5	3177	732	12	10	11	8	10	1	3	3	2	5	3	3	3	3	1	1	4
OTU_24	k: Bacteria, p: Proteobacteria, c: Alphaproteobacteria, o: Rickettsiales, f: Anaplasmataceae, g: Wolbachia	5	15	16	18	5	10	1	6	16	0	0	0	202	2	0	0	0	0	0	0	0	0	0	0	0	0
OTU_2906	k: Bacteria, p: Proteobacteria, c: Gammaproteobacteria, o: Enterobacteriales, f: Enterobacteriaceae, g: Buchnera	43	43	45	41	50	40	49	46	51	51	54	48	49	51	6	37	31	27	43	40	33	38	26	38	24	37
OTU_3	k: Bacteria, p: Proteobacteria, c: Alphaproteobacteria, o: Rickettsiales, f: Rickettsiaceae, g: Rickettsia	10	170	51	878	15	904	383	2886	10	22	80	42	192	351	0	0	0	0	0	0	0	0	0	0	0	0
OTU_305	k: Bacteria, p: Proteobacteria, c: Gammaproteobacteria, o: Enterobacteriales, f: Enterobacteriaceae, g: Arsenophonus	12	15	13	13	9	9	13	7	0	0	0	0	25	1	3128	93	148	143	98	0	101	102	118	1	129	107
OTU_3218	k: Bacteria, p: Proteobacteria, c: Gammaproteobacteria, o: Enterobacteriales, f: Enterobacteriaceae, g: Arsenophonus	0	0	0	0	0	0	2	3	0	0	0	0	0	1	26	19	28	70	12	117	33	16	18	21	418	21
OTU_3561	k: Bacteria, p: Proteobacteria, c: Gammaproteobacteria, o: Enterobacteriales, f: Enterobacteriaceae, g: Arsenophonus	3125	59	263	44	30	35	10	32	41	187	10	1702	48	81	158	132	247	242	3414	1	167	136	174	3	178	162
OTU_3674	k: Bacteria, p: Proteobacteria, c: Gammaproteobacteria, o: Enterobacteriales, f: Enterobacteriaceae, g: Buchnera	59	70	49	52	57	70	51	64	51	66	55	62	60	62	31	60	41	43	54	51	49	54	50	43	29	47
OTU_3730	k: Bacteria, p: Proteobacteria, c: Gammaproteobacteria, o: Enterobacteriales, f: Enterobacteriaceae, g: Arsenophonus	2	1	1	1	3	6	7	1	2	4	1	2	2	7	141	28	55	57	34	25	38	37	46	45	32	40
OTU_4	k: Bacteria, p: Proteobacteria, c: Gammaproteobacteria, o: Enterobacteriales, f: Enterobacteriaceae, g: Arsenophonus	366	973	1554	849	554	3583	487	482	751	1395	1365	567	448	3666	2005	4299	16726	13635	2055	4522	4726	5706	7977	11831	6028	6033
OTU_5	k: Bacteria, p: Proteobacteria, c: Gammaproteobacteria, o: Orbales, f: Orbaceae, g: Serratia, s: Serratia_symbiotica	2	2	2	1014	483	1	1	2	0	0	0	0	1	396	0	0	0	0	0	0	0	0	0	0	0	0
OTU_6	k: Bacteria, p: Proteobacteria, c: Alphaproteobacteria, o: Rickettsiales, f: Anaplasmataceae, g: Wolbachia	30	51	65	104	22	105	329	80	13	19	10	34	20	370	1274	202	253	321	195	861	480	2273	8948	291	302	3603
OTU_60	k: Bacteria, p: Tenericutes, c: Mollicutes, o: Entomoplasmatales, f: Spiroplasmataceae, g: Spiroplasma	0	0	0	0	0	0	0	0	0	0	0	0	0	0	15	35	63	20	46	0	2	48	52	9	2	18
OTU_605	k: Bacteria, p: Proteobacteria, c: Gammaproteobacteria, o: Enterobacteriales, f: Enterobacteriaceae, g: Buchnera	33	38	26	25	33	31	36	27	21	30	31	36	28	25	3	27	18	23	23	25	29	27	18	27	19	21
OTU_74	k: Bacteria, p: Tenericutes, c: Mollicutes, o: Entomoplasmatales, f: Spiroplasmataceae, g: Spiroplasma	0	0	0	0	0	0	0	0	0	0	0	0	0	0	43	14	62	15	39	7	20	10	8	8	16	31

## Sheet: c. secondary symbiont OTUs
Table S2. OTU tables of bacterial (a), symbiont (b) and secondary symbiont communities (c).
OTU ID	Taxonomy	13361	14421	14537	18614	18892	19242	19521	20530	20938	22152	22155	24067	26029	26906	15381	18506	22161	22166	24074	26270	26892	27273	31380	38234	39115	39171
OTU_1057	k: Bacteria, p: Proteobacteria, c: Gammaproteobacteria, o: Enterobacteriales, f: Enterobacteriaceae, g: Arsenophonus	0	0	0	0	0	0	7	0	0	0	0	0	1	0	187	31	30	73	32	210	56	35	36	30	654	35
OTU_11	k: Bacteria, p: Proteobacteria, c: Gammaproteobacteria, o: Enterobacteriales, f: Enterobacteriaceae, g: Arsenophonus	52	39	27	47	42	49	122	55	39	59	17	32	56	18	5290	291	403	734	274	5353	808	266	308	482	14999	293
OTU_1181	k: Bacteria, p: Proteobacteria, c: Gammaproteobacteria, o: Enterobacteriales, f: Enterobacteriaceae, g: Arsenophonus	0	0	0	1	0	0	2	0	0	0	0	0	1	0	168	40	65	153	43	235	78	39	45	74	845	47
OTU_12	k: Bacteria, p: Proteobacteria, c: Gammaproteobacteria, o: Enterobacteriales, f: Yersiniaceae, g: Fukatsuia	0	0	0	0	0	70	4	6	0	0	0	0	0	0	0	0	0	0	0	0	0	0	0	0	0	0
OTU_13	k: Bacteria, p: Proteobacteria, c: Gammaproteobacteria, o: Enterobacteriales, f: Enterobacteriaceae, g: Hamiltonella, s: Hamiltonella_defensa	102	113	10291	219	73	72	0	75	1	1	0	251	0	137	0	0	0	0	0	0	0	0	0	0	0	0
OTU_15	k: Bacteria, p: Proteobacteria, c: Gammaproteobacteria, o: Enterobacteriales, f: Enterobacteriaceae, g: Arsenophonus	40	44	39	39	2	23	17	0	0	0	0	0	0	37	1	0	0	0	0	1	0	0	0	0	2	0
OTU_16	k: Bacteria, p: Proteobacteria, c: Gammaproteobacteria, o: Enterobacteriales, f: Enterobacteriaceae, g: Serratia	103	147	111	50	36	39	0	52	133	0	0	0	0	0	0	0	0	0	0	0	0	0	0	0	0	0
OTU_1746	k: Bacteria, p: Proteobacteria, c: Gammaproteobacteria, o: Enterobacteriales, f: Yersiniaceae, g: Fukatsuia	0	0	0	0	0	1	143	0	0	0	0	0	0	0	0	0	0	0	0	0	0	0	0	0	0	0
OTU_18	k: Bacteria, p: Proteobacteria, c: Gammaproteobacteria, o: Enterobacteriales, f: Enterobacteriaceae, g: Arsenophonus	9	63	30	0	1	1	0	0	12	11	22	28	29	0	0	0	0	0	0	0	0	0	0	0	0	0
OTU_2	k: Bacteria, p: Proteobacteria, c: Gammaproteobacteria, o: Enterobacteriales, f: Enterobacteriaceae, g: Serratia, s: Serratia_symbiotica	226	265	235	82	97	56	177	1	1	0	3	1	3	54	2	37	1	2	2	0	1	2	1	0	0	1
OTU_2100	k: Bacteria, p: Proteobacteria, c: Gammaproteobacteria, o: Orbales, f: Orbaceae, g: Serratia, s: Serratia_symbiotica	0	36	11	0	7	9	2	0	0	0	12	6	4	0	0	0	0	0	0	0	0	0	0	0	0	0
OTU_24	k: Bacteria, p: Proteobacteria, c: Alphaproteobacteria, o: Rickettsiales, f: Anaplasmataceae, g: Wolbachia	5	15	16	18	5	10	1	6	16	0	0	0	202	2	0	0	0	0	0	0	0	0	0	0	0	0
OTU_3	k: Bacteria, p: Proteobacteria, c: Alphaproteobacteria, o: Rickettsiales, f: Rickettsiaceae, g: Rickettsia	10	170	51	878	15	904	383	2886	10	22	80	42	192	351	0	0	0	0	0	0	0	0	0	0	0	0
OTU_305	k: Bacteria, p: Proteobacteria, c: Gammaproteobacteria, o: Enterobacteriales, f: Enterobacteriaceae, g: Arsenophonus	12	15	13	13	9	9	13	7	0	0	0	0	25	1	3128	93	148	143	98	0	101	102	118	1	129	107
OTU_3218	k: Bacteria, p: Proteobacteria, c: Gammaproteobacteria, o: Enterobacteriales, f: Enterobacteriaceae, g: Arsenophonus	0	0	0	0	0	0	2	3	0	0	0	0	0	1	26	19	28	70	12	117	33	16	18	21	418	21
OTU_3561	k: Bacteria, p: Proteobacteria, c: Gammaproteobacteria, o: Enterobacteriales, f: Enterobacteriaceae, g: Arsenophonus	3125	59	263	44	30	35	10	32	41	187	10	1702	48	81	158	132	247	242	3414	1	167	136	174	3	178	162
OTU_3730	k: Bacteria, p: Proteobacteria, c: Gammaproteobacteria, o: Enterobacteriales, f: Enterobacteriaceae, g: Arsenophonus	2	1	1	1	3	6	7	1	2	4	1	2	2	7	141	28	55	57	34	25	38	37	46	45	32	40
OTU_4	k: Bacteria, p: Proteobacteria, c: Gammaproteobacteria, o: Enterobacteriales, f: Enterobacteriaceae, g: Arsenophonus	366	973	1554	849	554	3583	487	482	751	1395	1365	567	448	3666	2005	4299	16726	13635	2055	4522	4726	5706	7977	11831	6028	6033
OTU_5	k: Bacteria, p: Proteobacteria, c: Gammaproteobacteria, o: Orbales, f: Orbaceae, g: Serratia, s: Serratia_symbiotica	2	2	2	1014	483	1	1	2	0	0	0	0	1	396	0	0	0	0	0	0	0	0	0	0	0	0
OTU_6	k: Bacteria, p: Proteobacteria, c: Alphaproteobacteria, o: Rickettsiales, f: Anaplasmataceae, g: Wolbachia	30	51	65	104	22	105	329	80	13	19	10	34	20	370	1274	202	253	321	195	861	480	2273	8948	291	302	3603
OTU_60	k: Bacteria, p: Tenericutes, c: Mollicutes, o: Entomoplasmatales, f: Spiroplasmataceae, g: Spiroplasma	0	0	0	0	0	0	0	0	0	0	0	0	0	0	15	35	63	20	46	0	2	48	52	9	2	18
OTU_74	k: Bacteria, p: Tenericutes, c: Mollicutes, o: Entomoplasmatales, f: Spiroplasmataceae, g: Spiroplasma	0	0	0	0	0	0	0	0	0	0	0	0	0	0	43	14	62	15	39	7	20	10	8	8	16	31
